# Supplementary material for: High-Performance Self-Powered Photodetector Based on Silver Triangular Nanoplate-Modified P3HT/ZnO Heterojunctions
Source: Sensors (Basel). 2026 Apr 28;26(9):2725. doi: 10.3390/s26092725 (PMC13165943; doi:10.3390/s26092725)
Supplement: Supplementary file 1 [file sensors-26-02725-s001.zip]

Archive with 1 entries (1 files):
- sensors-4242925-supplementary.tif
